# Supplementary material for: Research and Public Interest in Mindfulness in the COVID-19 and Post-COVID-19 Era: A Bibliometric and Google Trends Analysis
Source: Int J Environ Res Public Health. 2023 Feb 21;20(5):3807. doi: 10.3390/ijerph20053807 (PMC10000852; doi:10.3390/ijerph20053807)
Supplement: Supplementary file 1 [file ijerph-20-03807-s001.zip]

Archive with 1 entries (1 files):
- ijerph-2197234-supplementary.pdf
